# Supplementary material for: Clinical research framework proposal for ketogenic metabolic therapy in glioblastoma
Source: BMC Med. 2024 Dec 5;22:578. doi: 10.1186/s12916-024-03775-4 (PMC11622503; doi:10.1186/s12916-024-03775-4)
Supplement: Supplementary file 2 — Supplementary Material 2. [file 12916_2024_3775_MOESM2_ESM.xlsx]

## Sheet: Macronutrients
			WRITE HERE ↓
Biological sex (M = 1 / F = 2)			1		BASAL METABOLIC RATE	1580	kcal					1
Weight (in kilograms)			70									1.375
Height (in centimeters)			180		TOTAL DAILY CALORIC INTAKE	2172.5	kcal					1
Age (in years)			50									1
Physical activity			1
(0 = Sedentary / 1 = 1 to 3 hours of light exercise per week / 2 = 3 to 5 hours of moderate exercise per week / 3 = intense exercise 6 to 7 days per week)												1580
												0
					WRITE HERE ↓
	% carbohydrate (typically < 10%)				5	%	27.1562	grams	Note: should not exceed 50 g, lower is better
	% protein (10 to 30%, individualize to avoid LBM loss)				25	%	135.781	grams	Note: between 0.8 to 2.2 g/kg of body weight
	% fat (the rest, to add 100%)				70	%	168.972	grams
			TOTAL (must be 100%)		100	%
								Questions: Contact Dr. Tomás Duraj at durajto@gmail.com

## Sheet: GKI-targets
	Target Glucose/Ketone Index?				2		90	mg/dl
					(this will be automatically reflected in the next sections)		(this will be automatically reflected in the next sections)
			Glucose (mg/dL)		Ketones (mmol)		Glucose/Ketone Index
			WRITE HERE ↓		WRITE HERE ↓		EXAMPLE
			72		4		0.999112
	Glucose Units Converter
	mg/dL		mmol
		=
	mmol		mg/dL
		=
	Ketone Units Converter
	mg/dL		mmol
		=
	mmol		mg/dL
		=
Questions: Contact Dr. Tomás Duraj at durajto@gmail.com

## Sheet: January
	January
Date	Glucose (mg/dL)		Ketones (mmol)		Glucose/Ketone Index		GKI in target zone?	Absolute glucose levels in target zone?	Time in the Metabolic Management Zone
1									Yes			#N/A	#N/A				#N/A
2									No			#N/A	#N/A				#N/A
3												#N/A	#N/A				#N/A
4												#N/A	#N/A				#N/A
5												#N/A	#N/A				#N/A
6												#N/A	#N/A				#N/A
7												#N/A	#N/A				#N/A
8												#N/A	#N/A				#N/A
9									Average			#N/A	#N/A				#N/A
10									Glucose			#N/A	#N/A				#N/A
11									Ketone			#N/A	#N/A				#N/A
12									GK Index			#N/A	#N/A				#N/A
13												#N/A	#N/A				#N/A
14									Lowest			#N/A	#N/A				#N/A
15									Glucose			#N/A	#N/A				#N/A
16									Ketone			#N/A	#N/A				#N/A
17									GK Index			#N/A	#N/A				#N/A
18												#N/A	#N/A				#N/A
19									Highest			#N/A	#N/A				#N/A
20									Glucose			#N/A	#N/A				#N/A
21									Ketone			#N/A	#N/A				#N/A
22									GK Index			#N/A	#N/A				#N/A
23												#N/A	#N/A				#N/A
24									Range	(variability)		#N/A	#N/A				#N/A
25									Glucose			#N/A	#N/A				#N/A
26									Ketone			#N/A	#N/A				#N/A
27									GK Index			#N/A	#N/A				#N/A
28												#N/A	#N/A				#N/A
29												#N/A	#N/A				#N/A
30												#N/A	#N/A				#N/A
31												#N/A	#N/A				#N/A

## Sheet: February
	February
Date	Glucose (mg/dL)		Ketones (mmol)		Glucose/Ketone Index		GKI in target zone?	Absolute glucose levels in target zone?	Time in the Metabolic Management Zone
1									Yes			#N/A	#N/A				#N/A
2									No			#N/A	#N/A				#N/A
3												#N/A	#N/A				#N/A
4												#N/A	#N/A				#N/A
5												#N/A	#N/A				#N/A
6												#N/A	#N/A				#N/A
7												#N/A	#N/A				#N/A
8												#N/A	#N/A				#N/A
9									Average			#N/A	#N/A				#N/A
10									Glucose			#N/A	#N/A				#N/A
11									Ketone			#N/A	#N/A				#N/A
12									GK Index			#N/A	#N/A				#N/A
13												#N/A	#N/A				#N/A
14									Lowest			#N/A	#N/A				#N/A
15									Glucose			#N/A	#N/A				#N/A
16									Ketone			#N/A	#N/A				#N/A
17									GK Index			#N/A	#N/A				#N/A
18												#N/A	#N/A				#N/A
19									Highest			#N/A	#N/A				#N/A
20									Glucose			#N/A	#N/A				#N/A
21									Ketone			#N/A	#N/A				#N/A
22									GK Index			#N/A	#N/A				#N/A
23												#N/A	#N/A				#N/A
24									Range	(variability)		#N/A	#N/A				#N/A
25									Glucose			#N/A	#N/A				#N/A
26									Ketone			#N/A	#N/A				#N/A
27									GK Index			#N/A	#N/A				#N/A
28												#N/A	#N/A				#N/A
29												#N/A	#N/A				#N/A
30												#N/A	#N/A				#N/A
31												#N/A	#N/A				#N/A

## Sheet: March
	March
Date	Glucose (mg/dL)		Ketones (mmol)		Glucose/Ketone Index		GKI in target zone?	Absolute glucose levels in target zone?	Time in the Metabolic Management Zone
1									Yes			#N/A	#N/A				#N/A
2									No			#N/A	#N/A				#N/A
3												#N/A	#N/A				#N/A
4												#N/A	#N/A				#N/A
5												#N/A	#N/A				#N/A
6												#N/A	#N/A				#N/A
7												#N/A	#N/A				#N/A
8												#N/A	#N/A				#N/A
9									Average			#N/A	#N/A				#N/A
10									Glucose			#N/A	#N/A				#N/A
11									Ketone			#N/A	#N/A				#N/A
12									GK Index			#N/A	#N/A				#N/A
13												#N/A	#N/A				#N/A
14									Lowest			#N/A	#N/A				#N/A
15									Glucose			#N/A	#N/A				#N/A
16									Ketone			#N/A	#N/A				#N/A
17									GK Index			#N/A	#N/A				#N/A
18												#N/A	#N/A				#N/A
19									Highest			#N/A	#N/A				#N/A
20									Glucose			#N/A	#N/A				#N/A
21									Ketone			#N/A	#N/A				#N/A
22									GK Index			#N/A	#N/A				#N/A
23												#N/A	#N/A				#N/A
24									Range	(variability)		#N/A	#N/A				#N/A
25									Glucose			#N/A	#N/A				#N/A
26									Ketone			#N/A	#N/A				#N/A
27									GK Index			#N/A	#N/A				#N/A
28												#N/A	#N/A				#N/A
29												#N/A	#N/A				#N/A
30												#N/A	#N/A				#N/A
31												#N/A	#N/A				#N/A

## Sheet: April
	April
Date	Glucose (mg/dL)		Ketones (mmol)		Glucose/Ketone Index		GKI in target zone?	Absolute glucose levels in target zone?	Time in the Metabolic Management Zone
1									Yes			#N/A	#N/A				#N/A
2									No			#N/A	#N/A				#N/A
3												#N/A	#N/A				#N/A
4												#N/A	#N/A				#N/A
5												#N/A	#N/A				#N/A
6												#N/A	#N/A				#N/A
7												#N/A	#N/A				#N/A
8												#N/A	#N/A				#N/A
9									Average			#N/A	#N/A				#N/A
10									Glucose			#N/A	#N/A				#N/A
11									Ketone			#N/A	#N/A				#N/A
12									GK Index			#N/A	#N/A				#N/A
13												#N/A	#N/A				#N/A
14									Lowest			#N/A	#N/A				#N/A
15									Glucose			#N/A	#N/A				#N/A
16									Ketone			#N/A	#N/A				#N/A
17									GK Index			#N/A	#N/A				#N/A
18												#N/A	#N/A				#N/A
19									Highest			#N/A	#N/A				#N/A
20									Glucose			#N/A	#N/A				#N/A
21									Ketone			#N/A	#N/A				#N/A
22									GK Index			#N/A	#N/A				#N/A
23												#N/A	#N/A				#N/A
24									Range	(variability)		#N/A	#N/A				#N/A
25									Glucose			#N/A	#N/A				#N/A
26									Ketone			#N/A	#N/A				#N/A
27									GK Index			#N/A	#N/A				#N/A
28												#N/A	#N/A				#N/A
29												#N/A	#N/A				#N/A
30												#N/A	#N/A				#N/A
31												#N/A	#N/A				#N/A

## Sheet: May
	May
Date	Glucose (mg/dL)		Ketones (mmol)		Glucose/Ketone Index		GKI in target zone?	Absolute glucose levels in target zone?	Time in the Metabolic Management Zone
1									Yes			#N/A	#N/A				#N/A
2									No			#N/A	#N/A				#N/A
3												#N/A	#N/A				#N/A
4												#N/A	#N/A				#N/A
5												#N/A	#N/A				#N/A
6												#N/A	#N/A				#N/A
7												#N/A	#N/A				#N/A
8												#N/A	#N/A				#N/A
9									Average			#N/A	#N/A				#N/A
10									Glucose			#N/A	#N/A				#N/A
11									Ketone			#N/A	#N/A				#N/A
12									GK Index			#N/A	#N/A				#N/A
13												#N/A	#N/A				#N/A
14									Lowest			#N/A	#N/A				#N/A
15									Glucose			#N/A	#N/A				#N/A
16									Ketone			#N/A	#N/A				#N/A
17									GK Index			#N/A	#N/A				#N/A
18												#N/A	#N/A				#N/A
19									Highest			#N/A	#N/A				#N/A
20									Glucose			#N/A	#N/A				#N/A
21									Ketone			#N/A	#N/A				#N/A
22									GK Index			#N/A	#N/A				#N/A
23												#N/A	#N/A				#N/A
24									Range	(variability)		#N/A	#N/A				#N/A
25									Glucose			#N/A	#N/A				#N/A
26									Ketone			#N/A	#N/A				#N/A
27									GK Index			#N/A	#N/A				#N/A
28												#N/A	#N/A				#N/A
29												#N/A	#N/A				#N/A
30												#N/A	#N/A				#N/A
31												#N/A	#N/A				#N/A

## Sheet: June
	June
Date	Glucose (mg/dL)		Ketones (mmol)		Glucose/Ketone Index		GKI in target zone?	Absolute glucose levels in target zone?	Time in the Metabolic Management Zone
1									Yes			#N/A	#N/A				#N/A
2									No			#N/A	#N/A				#N/A
3												#N/A	#N/A				#N/A
4												#N/A	#N/A				#N/A
5												#N/A	#N/A				#N/A
6												#N/A	#N/A				#N/A
7												#N/A	#N/A				#N/A
8												#N/A	#N/A				#N/A
9									Average			#N/A	#N/A				#N/A
10									Glucose			#N/A	#N/A				#N/A
11									Ketone			#N/A	#N/A				#N/A
12									GK Index			#N/A	#N/A				#N/A
13												#N/A	#N/A				#N/A
14									Lowest			#N/A	#N/A				#N/A
15									Glucose			#N/A	#N/A				#N/A
16									Ketone			#N/A	#N/A				#N/A
17									GK Index			#N/A	#N/A				#N/A
18												#N/A	#N/A				#N/A
19									Highest			#N/A	#N/A				#N/A
20									Glucose			#N/A	#N/A				#N/A
21									Ketone			#N/A	#N/A				#N/A
22									GK Index			#N/A	#N/A				#N/A
23												#N/A	#N/A				#N/A
24									Range	(variability)		#N/A	#N/A				#N/A
25									Glucose			#N/A	#N/A				#N/A
26									Ketone			#N/A	#N/A				#N/A
27									GK Index			#N/A	#N/A				#N/A
28												#N/A	#N/A				#N/A
29												#N/A	#N/A				#N/A
30												#N/A	#N/A				#N/A
31												#N/A	#N/A				#N/A

## Sheet: July
	July
Date	Glucose (mg/dL)		Ketones (mmol)		Glucose/Ketone Index		GKI in target zone?	Absolute glucose levels in target zone?	Time in the Metabolic Management Zone
1									Yes			#N/A	#N/A				#N/A
2									No			#N/A	#N/A				#N/A
3												#N/A	#N/A				#N/A
4												#N/A	#N/A				#N/A
5												#N/A	#N/A				#N/A
6												#N/A	#N/A				#N/A
7												#N/A	#N/A				#N/A
8												#N/A	#N/A				#N/A
9									Average			#N/A	#N/A				#N/A
10									Glucose			#N/A	#N/A				#N/A
11									Ketone			#N/A	#N/A				#N/A
12									GK Index			#N/A	#N/A				#N/A
13												#N/A	#N/A				#N/A
14									Lowest			#N/A	#N/A				#N/A
15									Glucose			#N/A	#N/A				#N/A
16									Ketone			#N/A	#N/A				#N/A
17									GK Index			#N/A	#N/A				#N/A
18												#N/A	#N/A				#N/A
19									Highest			#N/A	#N/A				#N/A
20									Glucose			#N/A	#N/A				#N/A
21									Ketone			#N/A	#N/A				#N/A
22									GK Index			#N/A	#N/A				#N/A
23												#N/A	#N/A				#N/A
24									Range	(variability)		#N/A	#N/A				#N/A
25									Glucose			#N/A	#N/A				#N/A
26									Ketone			#N/A	#N/A				#N/A
27									GK Index			#N/A	#N/A				#N/A
28												#N/A	#N/A				#N/A
29												#N/A	#N/A				#N/A
30												#N/A	#N/A				#N/A
31												#N/A	#N/A				#N/A

## Sheet: August
	August
Date	Glucose (mg/dL)		Ketones (mmol)		Glucose/Ketone Index		GKI in target zone?	Absolute glucose levels in target zone?	Time in the Metabolic Management Zone
1									Yes			#N/A	#N/A				#N/A
2									No			#N/A	#N/A				#N/A
3												#N/A	#N/A				#N/A
4												#N/A	#N/A				#N/A
5												#N/A	#N/A				#N/A
6												#N/A	#N/A				#N/A
7												#N/A	#N/A				#N/A
8												#N/A	#N/A				#N/A
9									Average			#N/A	#N/A				#N/A
10									Glucose			#N/A	#N/A				#N/A
11									Ketone			#N/A	#N/A				#N/A
12									GK Index			#N/A	#N/A				#N/A
13												#N/A	#N/A				#N/A
14									Lowest			#N/A	#N/A				#N/A
15									Glucose			#N/A	#N/A				#N/A
16									Ketone			#N/A	#N/A				#N/A
17									GK Index			#N/A	#N/A				#N/A
18												#N/A	#N/A				#N/A
19									Highest			#N/A	#N/A				#N/A
20									Glucose			#N/A	#N/A				#N/A
21									Ketone			#N/A	#N/A				#N/A
22									GK Index			#N/A	#N/A				#N/A
23												#N/A	#N/A				#N/A
24									Range	(variability)		#N/A	#N/A				#N/A
25									Glucose			#N/A	#N/A				#N/A
26									Ketone			#N/A	#N/A				#N/A
27									GK Index			#N/A	#N/A				#N/A
28												#N/A	#N/A				#N/A
29												#N/A	#N/A				#N/A
30												#N/A	#N/A				#N/A
31												#N/A	#N/A				#N/A

[truncated: 4 more sheets: September, October, November, December]
